# Supplementary material for: Three-dimensional preservation of cellular and subcellular structures suggests 1.6 billion-year-old crown-group red algae
Source: PLoS Biol. 2017 Mar 14;15(3):e2000735. doi: 10.1371/journal.pbio.2000735 (PMC5349422; doi:10.1371/journal.pbio.2000735)
Supplement: S1 Data — Measurements of filamentous taxa used to produce Fig 7. See figure text for literature sources. (XLSX) [file pbio.2000735.s001.xlsx]

## Sheet: Rafatazmia
SMNH No.	Image measured	Pxl per	Cell no.	Tube width	Tube width	Large cell	Tube width	Tube width	Large cell	Large cell	Mean tube	Mean large
		100 µm		X (pxl)	Y (pxl)	height (pxl)	X (µm)	Y (µm)	height (µm)	volume (µm3)	width X	cell volume
X4250	SB0848Tube002.psd	214.5	1				0	0	0	0	123.399	775472
		214.5	2				0	0	0	0
		214.5	3	273	222	149	127.273	103.497	69.4639	734058
		214.5	4	262.55	225.5	158.46	122.401	105.128	73.8741	755252
		214.5	5	258.52	225.57	178.72	120.522	105.161	83.3193	837107
X4251	SB0849Tube003.psd	170	1	272.95	275	148	160.559	161.765	87.0588	1.77596e+06
		170	2	262.62	266.27	123	154.482	156.629	72.3529	1.37512e+06	154.696	1.48103e+06
		170	3	264.61	265	138	155.653	155.882	81.1765	1.54694e+06
		170	4	253	258.38	126.14	148.824	151.988	74.2	1.31847e+06
		170	5	267.05	265.61	136	157.088	156.241	80	1.54215e+06
		170	6	257.67	264.09	122	151.571	155.347	71.7647	1.32755e+06
X4252	SB0850TubeA003.psd	183	1	248	239.05	172	135.519	130.628	93.9891	1.30767e+06	137.893	1.59897e+06
		183	2	250	253	190	136.612	138.251	103.825	1.54022e+06
		183	3	259.03	253	232	141.546	138.251	126.776	1.94902e+06
X4253	SB0902Tube003.psd	199.5	1	277.06	285.3	190	138.877	143.008	95.2381	1.4862e+06	144.323	1.57337e+06
		199.5	2	290.44	270.15	165	145.584	135.414	82.7068	1.28394e+06
		199.5	3	296.06	289.08	238	148.401	144.902	119.298	2.01539e+06
		199.5	4	288.14	289.11	183	144.431	144.917	91.7293	1.50793e+06
X4258	SB0905Tube002.psd	163.8	1	246.72	238.17	186.82	150.623	145.403	114.054	1.96306e+06	150.348	1.53388e+06
		163.8	3	253	245.1	144	154.457	149.634	87.9121	1.59659e+06
		163.8	4	246.89	242	128.32	150.726	147.741	78.3394	1.3704e+06
		163.8	5	244.18	250.2	132.54	149.072	152.747	80.9158	1.44751e+06
		163.8	6	240.56	253.7	118.28	146.862	154.884	72.21	1.29187e+06
X5645	SB0907Tube002.psd	141	1	218.15	211	151	154.716	149.645	107.092	1.94845e+06	148.558	1.8311e+06
		141	2	206.16	216	158	146.213	153.191	112.057	1.97342e+06
		141	3	204.09	202.06	136	144.745	143.305	96.4539	1.57143e+06
X5646	SB0910Tube002.psd	144.833	1	160.45	160.31	111	110.783	110.686	76.6398	738087	110.765	994144
		144.833	2	161.38	160.15	109.17	111.425	110.575	75.3763	729419
		144.833	4	161.31	162.05	177	111.376	111.887	122.209	1.19611e+06
		144.833	5	157.46	157	165	108.718	108.4	113.924	1.05448e+06
		144.833	6	161.52	157	191	111.521	108.4	131.876	1.25262e+06
X4228	SB0942Tube002.psd	122.857	1	141.03	132.1	110	114.792	107.523	89.5349	869810	104.238	550595
		122.857	2	137.08	132.1	63.95	111.577	107.523	52.0523	490799
		122.857	5	119.02	127.66	76.42	96.8767	103.909	62.2023	492988
		122.857	9	125.3	123.32	68.73	101.988	100.377	55.943	449857
		122.857	10	117.89	115.26	78.09	95.957	93.8163	63.5616	449521
X4229	SB0943Tube002.psd	125.571	2	126.4	135	77.32	100.66	107.509	61.5745	524482	100.704	682906
		125.571	3	133.09	134.13	88	105.987	106.816	70.0796	623138
		125.571	4	124.04	133.03	145	98.7804	105.94	115.472	951391
		125.571	5	129.03	129	160	102.754	102.73	127.418	1.05637e+06
		125.571	6	127.02	137.03	81	101.154	109.125	64.5051	560839
		125.571	7	131.06	133	84	104.371	105.916	66.8942	580852
		125.571	8	124	135	94	98.7486	107.509	74.8578	626423
		125.571	9	117	134	86	93.1741	106.712	68.4869	539748
X4230	SB0944Tube003.psd	113.429	2	121.2	114	90	106.851	100.504	79.3451	670481	105.663	693017
		113.429	3	120.15	116	109.17	105.926	102.267	96.2456	819362
		113.429	4	119.07	119.02	92	104.974	104.929	81.1083	701670
		113.429	5	119.04	119.21	101	104.947	105.097	89.0428	771347
		113.429	6	119.15	120.15	77.32	105.044	105.926	68.1662	595727
		113.429	7	120.5	118.15	78.23	106.234	104.162	68.9685	599516
X4236	SB0953TubeA006.jpg	160.8	1	118.42	118.42	118.34	73.6443	73.6443	73.5945	313483	74.2195	324225
		160.8	2	120.27	120.27	122.59	74.7948	74.7948	76.2376	334967
X4239	SB0956TubeA07.jpg	150	1	134.73	134.73	112.06	89.82	89.82	74.7067	473364	86.2711	365293
		150	2	129	129	84.85	86	86	56.5667	328585
		150	3	124.49	124.49	81.5	82.9933	82.9933	54.3333	293929
X4240	SB0957TubeA07.jpg	119.69	1	113.53	113.53	154.64	94.8534	94.8534	129.2	912976	94.8534	912976
X4242	SB0959TubeA07.jpg	177.333	1	151	151	98.13	85.1504	85.1504	55.3365	315119	85.8496	290574
		177.333	2	156	156	54.04	87.9699	87.9699	30.4737	185218
		177.333	3	152	152	69.01	85.7143	85.7143	38.9154	224553
		177.333	4	153	153	126	86.2782	86.2782	71.0526	415406
		177.333	5	149.34	149.34	94.13	84.2143	84.2143	53.0808	295665
		177.333	6	151.2	151.2	79.76	85.2632	85.2632	44.9775	256808
		177.333	7	153.31	153.31	80.23	86.453	86.453	45.2425	265581
		177.333	8	152.07	152.07	112.45	85.7538	85.7538	63.4117	366240
X4243	SB0960TubeA08.jpg	220	1	236.03	236.03	131.46	107.286	107.286	59.7545	540194	107.286	540194
X5587	SB0971Tube002.jpg	269.71	1	260	260	146	96.3998	96.3998	54.1322	395092	96.3998	368058
		269.71	2	260	260	126.02	96.3998	96.3998	46.7243	341024
X5589	SB0973Tube002.jpg	187.43	1	123.75	123.75	188.1	66.0246	66.0246	100.357	343599	66.2354	364513
		187.43	2	124.54	124.54	208.33	66.4461	66.4461	111.151	385427
X5544	SB1009Tube06.jpg	82.8	1	88.96	88.96	61.66	107.44	107.44	74.4686	675137	97.9287	562441
		82.8	2	87.05	87.05	50.04	105.133	105.133	60.4348	524631
		82.8	3	81.02	81.02	56.09	97.8502	97.8502	67.7415	509412
		82.8	4	73.78	73.78	60.83	89.1063	89.1063	73.4662	458136
		82.8	5	79.21	79.21	66.84	95.6643	95.6643	80.7246	580224
		82.8	6	76.49	76.49	77.47	92.3792	92.3792	93.5628	627107
X5562	SB1025Tube07.jpg	331.11	1	302.11	302.11	217.19	91.2416	91.2416	65.5945	428887	91.3775	434944
		331.11	2	303.01	303.01	222	91.5134	91.5134	67.0472	441001
X5563	SB1026Tube02.jpg	293.54	1	288.11	288.11	323.93	98.1502	98.1502	110.353	834941	99.0563	650034
		293.54	2	293.43	293.43	173.97	99.9625	99.9625	59.2662	465127
X5571	SB1104Tube001.jpg	96.33	1	127.95	127.95	85.09	132.825	132.825	88.3318	1.22395e+06	136.204	1.21688e+06
		96.33	2	134.46	134.46	76.16	139.583	139.583	79.0616	1.20981e+06
X5572	SB1105Tube002.jpg	113.65	1	143.95	143.95	143.84	126.661	126.661	126.564	1.59472e+06	133.725	1.62564e+06
		113.65	2	165.08	165.08	165.86	145.253	145.253	145.939	2.41831e+06
		113.65	3	155.32	155.32	58.25	136.665	136.665	51.2538	751852
		113.65	4	149.89	149.89	76.16	131.887	131.887	67.0128	915490
		113.65	5	148.12	148.12	159.3	130.33	130.33	140.167	1.86993e+06
		113.65	6	149.88	149.88	160.26	131.879	131.879	141.012	1.92617e+06
		113.65	7	151.61	151.61	154.74	133.401	133.401	136.155	1.903e+06
X5574	SB1107Tube05.jpg	202.13	1	237.32	237.32	112.36	117.41	117.41	55.588	601836	118.674	644033
		202.13	2	242.25	242.25	81.15	119.849	119.849	40.1474	452912
		202.13	3	243	243	212.29	120.22	120.22	105.026	1.19217e+06
		202.13	4	246.38	246.38	73.25	121.892	121.892	36.2391	422879
		202.13	5	234.06	234.06	106.57	115.797	115.797	52.7235	555248
		202.13	6	236.24	236.24	120.42	116.875	116.875	59.5755	639150
X5607	SB1133Tube02.jpg	284.62	1	336.3	336.3	338.74	118.158	118.158	119.015	1.30501e+06	118.158	1.30501e+06
X5609	SB1135Tube02.jpg	286.15	1	167.37	167.37	158.15	58.4903	58.4903	55.2682	148502	60.9377	220477
		286.15	2	171.92	171.92	230.5	60.0804	60.0804	80.5522	228366
		286.15	3	183.83	183.83	251.21	64.2425	64.2425	87.7896	284563
X5610	SB1136Tube02.jpg	198.31	1	346.16	346.16	211.98	174.555	174.555	106.893	2.55802e+06	168.716	2.75445e+06
		198.31	2	323	323	280.86	162.876	162.876	141.627	2.95088e+06
X5592	SB1153Tube03.jpg	140.73	1	173.14	173.14	176.05	123.03	123.03	125.098	1.48717e+06	118.729	1.15789e+06
		140.73	2	167.59	167.59	128.88	119.086	119.086	91.5796	1.02003e+06
		140.73	3	160.53	160.53	133.09	114.069	114.069	94.5712	966468
X5598	SB1159Tube03.jpg	198	1	340.38	340.38	316.63	171.909	171.909	159.914	3.71171e+06	165.436	3.35311e+06
		198	2	326.53	326.53	327.81	164.914	164.914	165.561	3.53641e+06
		198	3	315.78	315.78	278.63	159.485	159.485	140.722	2.8112e+06
X5618	SB1166TubeA04.jpg	188	1	210.8	210.8	217.2	112.128	112.128	115.532	1.14082e+06	106.021	1.03776e+06
		188	2	187.84	187.84	224.12	99.9149	99.9149	119.213	934702
X5619	SB1167Tube08.jpg	256.67	1	269.74	269.74	323.89	105.092	105.092	126.189	1.09459e+06	105.092	1.09459e+06
X5620	SB1168Tube10.jpg	157.2	1	200.81	200.81	119.82	127.742	127.742	76.2214	976860	130.509	990244
		157.2	2	203.42	203.42	119.51	129.402	129.402	76.0242	999825
		157.2	3	199.3	199.3	117.61	126.781	126.781	74.8155	944476
		157.2	4	217.11	217.11	109.11	138.111	138.111	69.4084	1.03982e+06
X5624	SB1172Tube08.jpg	202.67	1	255.1	255.1	163.2	125.87	125.87	80.525	1.00199e+06	129.311	1.18107e+06
		202.67	2	269.05	269.05	199.16	132.753	132.753	98.2681	1.36016e+06
X5626	SB1174Tube03.jpg	233.68	1	362.75	362.75	339.03	155.234	155.234	145.083	2.74586e+06	147.833	2.0211e+06
		233.68	2	328.16	328.16	195.58	140.431	140.431	83.6957	1.29635e+06

## Sheet: Denaricion
SMNH No.	Image measured	Pxl per	Tube width	Cell height	Tube width	Cell height	Cell volume
		100 µm	(pixels)	(pixels)	(µm)	(µm)	(µm3)
X5529	SB0906Tube002.jpg	168.4	245	29.1	145.487	17.2803	287269
X5644	SB0909Tube10.jpg	358	475	39.3	132.682	10.9777	151782
X4256	SB0912Tube002.jpg	188	298	48.51	158.511	25.8032	509190
X4257	SB0913Tube002.jpg	152	275	31.5	180.921	20.7237	532764
X4233	SB0947Tube002.psd	193.75	285	36.67	147.097	18.9265	321637
X4234	SB0948Tube002.psd	198.75	303.5	30.2	152.704	15.195	278287
X4235	SB0949Tube007.psd	203.43	560.06	32.4	275.308	15.9269	948111
X4244	SB0961Tube07.jpg	240.92	339	32.94	140.711	13.6726	212615
X5579	SB1112Tube03.jpg	186.75	270	24.1	144.578	12.905	211862
X5604	SB1283Tube06.jpg	256	391	25.2	152.734	9.84375	180353
X5634	SB1379Tube06.jpg	197.14	312	27.33	158.263	13.8632	272718

## Sheet: Oscillatoriaceae
Image measured	Pxl per	Tube width	Cell height	Tube width	Cell height	Cell volume
	100 µm	(pixels)	(pixels)	(µm)	(µm)	(µm3)
Graham et al. 2009, Fig. 6.37, Oscillatoria	65	8	1.35	12.3077	2.07692	247.095
Schulz & Jørgensen 2001, Fig 4F, Oscillatoria	692.5	345.65	42	49.9134	6.06498	11867.3
Demoulin & Janssen 1981, p. 57, Lyngbya				80	8	40212.4
SBSAC Oscillatoria sp 11	790	82.73	38.7	10.4722	4.89873	421.935
SBSAC Oscillatoria tenuis	680	83	23.73	12.2059	3.48971	408.335
SBSAC Oscillatoria princeps	335	165	19.2	49.2537	5.73134	10920
SBSAC Oscillatoria limosa	655	123	22.43	18.7786	3.42443	948.43
SBSAC Oscillatoria cf. ucrainica	600	31.14	31.89	5.19	5.315	112.442
SBSAC Oscillatoria anguina	830	54	57.46	6.50602	6.92289	230.149
SBSAC Lyngbya nigra	950	96.19	81.63	10.1253	8.59263	691.877
SBSAC Lyngbya martensiana	430	27	31	6.27907	7.2093	223.241
SBSAC Lyngbya majuscula	710	250	53.93	35.2113	7.59577	7396.48
SBSAC Lyngbya major	645	103	14.26	15.969	2.21085	442.797
SBSAC Lyngbya aestuarii	700	132.77	23.83	18.9671	3.40429	961.877

## Sheet: Beggiatoa
Image measured	Pxl per	Tube width	Cell height	Tube width	Cell height	Cell volume
	100 µm	(pixels)	(pixels)	(µm)	(µm)	(µm3)
Larkin & Henk 1996, Fig 4	203	390.78	40	192.502	19.7044	573491
Strohl & Larkin 1978, Fig. 3	1200	147.63	68.19	12.3025	5.6825	675.486
Larkin & Henk 1996, Fig 5A	690	344	69.28	49.8551	10.0406	19600.5
Larkin & Henk 1996, Fig 5B	1170	340	127	29.0598	10.8547	7199.36
Larkin & Strohl 1983, Fig 2	1			13	5.83	773.829
Larkin et al. 1994, Fig. 2A (small)	132	29.55	18.71	22.3864	14.1742	5579.01
Larkin et al. 1994, Fig. 2A (large)	132	81.27	15	61.5682	11.3636	33831.4
Larkin et al. 1994, Fig. 2B	1660	188.51	100	11.356	6.0241	610.147
Larkin et al. 1994, Fig. 3	2480	345	102	13.9113	4.1129	625.134
Nelson et al. 1989, Fig. 5A	250	101	26.37	40.4	10.548	13521.4
Nelson et al. 1989, Fig. 5B	236	342	54	144.915	22.8814	377398
Nelson et al. 1989, Fig. 6A	316	100.88	49.78	31.9241	15.7532	12609.4
Nelson et al. 1989, Fig. 6B	308.06	342.66	72.33	111.232	23.4792	228155
Jean et al. 2015, Fig. 2a	270	161.31	47.154	59.7444	17.4644	48959.8
Jean et al. 2015, Fig. 2b	266.67	185.02	43.03	69.3816	16.136	61006.5
Jean et al. 2015, Fig. 2d	320	93.61	31.88	29.2531	9.9625	6695.8
Jean et al. 2015, Fig. 2e	177.5	57.08	19.88	32.1577	11.2	9096.6
Jean et al. 2015, Fig. 3a	415	247.65	79	59.6747	19.0361	53241.4
Jean et al. 2015, Fig. 4c	156	90.26	22.09	57.859	14.1603	37230.8
Mussmann et al. 2003, Fig 3A	260	26.1	13	10.0385	5	395.726
Mussmann et al. 2003, Fig 3B	126.67	48.84	15.99	38.5569	12.6234	14739

## Sheet: Spirogyra
Source	Image measured	Pxl per	Tube width	Cell height	Tube width	Cell height	Cell volume
		100 µm	(pixels)	(pixels)	(µm)	(µm)	(µm3)
Pond by PAL	08092815.tif, Spirogyra sp.	322.4	332.15	294.51	103.024	91.3493	761506
SBSAC	SBSAC Spirogyra_australica1_big	455	130.02	510	28.5758	112.088	71886.3
SBSAC	Spirogyra_borgeana1_big	360	118.11	294.5	32.8083	81.8056	69157.8
SBSAC	Spirogyra_catenaeformis1_big	405	98.02	726.53	24.2025	179.39	82529.2
SBSAC	Spirogyra_daedaleoides1_big	470	185	509.67	39.3617	108.44	131956
SBSAC	Spirogyra_fluviatilis1_big	400	178.03	434.67	44.5075	108.668	169066
SBSAC	Spirogyra_juliana1_big	300	163.37	370.63	54.4567	123.543	287747
SBSAC	Spirogyra_kuusamoensis1_big	445	61.13	640.23	13.7371	143.872	21323.3
SBSAC	Spirogyra_longata1_big	420	137.06	621	32.6333	147.857	123667
SBSAC	Spirogyra_maxima1_big	200	241.21	275.53	120.605	137.765	1.57384e+06
SBSAC	Spirogyra_notabilis1_big	410	152.84	1002.96	37.278	244.624	266991
SBSAC	Spirogyra_parvula2_big	330	76.28	267.7	23.1152	81.1212	34042.2
SBSAC	Spirogyra_protecta1_big	365	154.06	913	42.2082	250.137	349995
SBSAC	Spirogyra_scrobiculata2_big	400	158.15	451.3	39.5375	112.825	138520
SBSAC	Spirogyra_sp11_big	390	155.93	358.67	39.9821	91.9667	115465
SBSAC	Spirogyra_sp21_big	260	78.01	301	30.0038	115.769	81853.4
SBSAC	Spirogyra_sp41_big	160	132	375	82.5	234.375	1.25288e+06
SBSAC	Spirogyra_sp51_big	410	112.11	806.54	27.3439	196.717	115519
SBSAC	Spirogyra_sp61_big	410	210.06	858.1	51.2341	209.293	431482
SBSAC	Spirogyra_sp81_big	270	395	552.13	146.296	204.493	3.43743e+06
SBSAC	Spirogyra_sp91_big	410	190.07	507.69	46.3585	123.827	209009
SBSAC	Spirogyra_sp101_big	460	100.28	369.08	21.8	80.2348	29947.8
SBSAC	Spirogyra_sp111_big (left)	290	190.09	278.72	65.5483	96.1103	324327
SBSAC	Spirogyra_sp111_big (right)	290	193.61	174.06	66.7621	60.0207	210112
SBSAC	Spirogyra_sp121_big	265	338	321.67	127.547	121.385	1.55094e+06
SBSAC	Spirogyra_sp131_big	425	170	996.51	40	234.473	294647
SBSAC	Spirogyra_sp141_big	340	365.49	955.06	107.497	280.9	2.54938e+06
SBSAC	Spirogyra_sp171_big	410	263.32	416.59	64.2244	101.607	329166
SBSAC	Spirogyra_sp181_big	395	219	392.02	55.443	99.2456	239605
SBSAC	Spirogyra_sp191_big (left)	430	91.01	747.08	21.1651	173.74	61126.5
SBSAC	Spirogyra_sp201_big	465	43.74	700	9.40645	150.538	10461.3
SBSAC	Spirogyra_sp1111_big	410	92.27	980.86	22.5049	239.234	95162.6
SBSAC	Spirogyra_sp2221_big	275	164.62	546.3	59.8618	198.655	559098
SBSAC	Spirogyra_sp3331_big	410	124.4	530	30.3415	129.268	93466.3
SBSAC	Spirogyra_spreeiana1_big	205	48.51	363.81	23.6634	177.468	78048.7
SBSAC	Spirogyra_teodoresci1_big	320	98.41	484.76	30.7531	151.488	112524
SBSAC	Spirogyra_varians1_big	375	145.03	231.5	38.6747	61.7333	72520.8
SBSAC	Spirogyra_weberi1_big	265	58.9	576.09	22.2264	217.392	84347.7
